# Supplementary material for: Agronomic and Metabolomic Side-Effects of a Divergent Selection for Indol-3-Ylmethylglucosinolate Content in Kale (Brassica oleracea var. acephala)
Source: Metabolites. 2021 Jun 14;11(6):384. doi: 10.3390/metabo11060384 (PMC8231911; doi:10.3390/metabo11060384)
Supplement: Supplementary file 1 [file metabolites-11-00384-s001.zip]

Archive with 1 entries (1 files):
- metabolites-1186489-supplementary.xlsx
