# Supplementary material for: Agronomic and Metabolomic Side-Effects of a Divergent Selection for Indol-3-Ylmethylglucosinolate Content in Kale (Brassica oleracea var. acephala)
Source: Metabolites. 2021 Jun 14;11(6):384. doi: 10.3390/metabo11060384 (PMC8231911; doi:10.3390/metabo11060384)
Supplement: Supplementary file 1 [file metabolites-11-00384-s001.zip › metabolites-1186489-supplementary.xlsx]

## Sheet: Table S1
Table S1. ANOVA analysis of agronomic parameters in two populations of kale from divergently selected populations with varied indol-3-ylmethylGSL (IM) content (H-IM: High IM content; L-IM: Low IM content).
			DF	SS	MS	F	LSD
Plant height	Location (L)		4	32196.3	8049.07	91.53	<0.001
	Genotype (G)		1	2.21	2.21	0.03	0.874
	L*G		4	210.62	52.65	0.6	0.664
Leaf fresh weight	Location (L)		4	2.34919e+07	5.87297e+06	223.74	<0.001
	Genotype (G)		1	144520	244520	9.32	0.012
	L*G		4	402094	100524	3.83	0.039
Leaf dry weight	Location (L)		4	94963.7	23740.9	49.09	<0.001
	Genotype (G)		1	3597.23	3597.23	7.44	0.021
	L*G		4	4328.92	1082.23	2.24	0.138

## Sheet: Table S2
Table S2. ANOVA analysis of glucosinolates GSL content in two populations of kale from divergently selected populations with varied in-dol-3-ylmethylGSL (IM) content (H-IM: High IM content; L-IM: Low IM content). 3mSOp (3-(methylsulfinyl)propylGSL), 2-propenylGSL, IM (indol-3-ylmethylGSL), 4HOIM (hydroxyin-dol-3-ylmethylGSL), 4MeOIM (4-methoxyindol-3-ylmethylGSL), 1MeOIM (1-methoxyindol-3-ylmethy…
		DF	SS	MS	F	LSD
Total GSLs	Location (L)	4	5884.31	1471.08	32.44	<0.001
	Genotype (G)	1	1297.95	1297.95	28.62	<0.001
	L*G	4	1374.16	343.54	7.58	<0.001
Aliphatic GSLs	Location (L)	4	600.73	150.18	27.63	<0.001
	Genotype (G)	1	15.41	15.41	2.84	0.098
	L*G	4	48.74	12.19	2.24	0.079
Indole GSLs	Location (L)	4	5275.14	1318.78	47.27	<0.001
	Genotype (G)	1	1596.25	1596.25	57021	<0.001
	L*G	4	1630.91	407.73	14.61	<0.001
3mSOp	Location (L)	4	284.4	71.1	28.49	<0.001
	Genotype (G)	1	32.35	32.35	12.96	<0.001
	L*G	4	14.33	3.58	1.44	0.238
2-propenyl	Location (L)	4	132.44	33.11	19.48	<0.001
	Genotype (G)	1	3.1	3.1	1.83	0.183
	L*G	4	16.14	4.03	2.37	0.066
IM	Location (L)	4	1871.76	467.94	23.68	<0.001
	Genotype (G)	1	622.93	633.93	31.52	<0.001
	L*G	4	518.42	129.6	6.56	<0.001
4HOI3M	Location (L)	4	0.43	0.11	17.78	<0.001
	Genotype (G)	1	0.02	0.02	3.69	0.061
	L*G	4	0.04	0.01	1.56	0.202
4MeOI3M	Location (L)	4	866.56	216.64	38.37	<0.001
	Genotype (G)	1	214.76	214.76	38.03	<0.001
	L*G	4	309.16	77.29	13.69	<0.001
1MeOI3M	Location (L)	4	0.46	0.12	8.68	<0.001
	Genotype (G)	1	0.04	0.04	2.71	0.107
	L*G	4	0.31	0.08	5.74	<0.001
